# Supplementary material for: Pediococcus pentosaceus IM96 Exerts Protective Effects against Enterohemorrhagic Escherichia coli O157:H7 Infection In Vivo
Source: Foods. 2021 Nov 30;10(12):2945. doi: 10.3390/foods10122945 (PMC8700651; doi:10.3390/foods10122945)
Supplement: Supplementary file 1 [file foods-10-02945-s001.zip]

Archive with 1 entries (1 files):
- foods-1456160-supplementary.pdf
